# Supplementary material for: Perceived Support Needs of School-Aged Young People on the Autism Spectrum and Their Caregivers
Source: Int J Environ Res Public Health. 2022 Nov 24;19(23):15605. doi: 10.3390/ijerph192315605 (PMC9737194; doi:10.3390/ijerph192315605)
Supplement: Supplementary file 1 [file ijerph-19-15605-s001.zip]

Archive with 1 entries (1 files):
- ijerph-1974398-supplementary.pdf
